# Supplementary material for: Dendrobium officinale Polysaccharide Relieves the DSS-Induced Chronic Colitis in C57BL/6J Mice and Regulates Colonic Microflora Structure
Source: Metabolites. 2025 Oct 30;15(11):708. doi: 10.3390/metabo15110708 (PMC12654858; doi:10.3390/metabo15110708)
Supplement: Supplementary file 1 [file metabolites-15-00708-s001.zip]

Archive with 1 entries (1 files):
- metabolites-3882079-supplementary.pdf
